# Supplementary material for: Agave Fructans in Oaxaca’s Emblematic Specimens: Agave angustifolia Haw. and Agave potatorum Zucc
Source: Plants (Basel). 2022 Jul 13;11(14):1834. doi: 10.3390/plants11141834 (PMC9319672; doi:10.3390/plants11141834)
Supplement: Supplementary file 1 [file plants-11-01834-s001.zip]

Archive with 1 entries (1 files):
- plants-1720693-supplementary.pdf
